# Supplementary material for: Multi-Strain Probiotic Supplementation with a Product Containing Human-Native S. salivarius K12 in Healthy Adults Increases Oral S. salivarius
Source: Nutrients. 2021 Dec 8;13(12):4392. doi: 10.3390/nu13124392 (PMC8707698; doi:10.3390/nu13124392)
Supplement: Supplementary file 1 [file nutrients-13-04392-s001.zip]

Archive with 1 entries (1 files):
- nutrients-1465373-SM.pdf
